# Supplementary material for: Standardized Ethanol Extract of Cassia mimosoides var. nomame Makino Ameliorates Obesity via Regulation of Adipogenesis and Lipogenesis in 3T3-L1 Cells and High-Fat Diet-Induced Obese Mice
Source: Nutrients. 2023 Jan 25;15(3):613. doi: 10.3390/nu15030613 (PMC9920205; doi:10.3390/nu15030613)
Supplement: Supplementary file 1 [file nutrients-15-00613-s001.zip]

Archive with 1 entries (1 files):
- nutrients-2159302-supplementary.pdf
